# Supplementary material for: Cold Sintering of Li6.4La3Zr1.4Ta0.6O12/PEO Composite Solid Electrolytes
Source: Molecules. 2022 Oct 10;27(19):6756. doi: 10.3390/molecules27196756 (PMC9572155; doi:10.3390/molecules27196756)
Supplement: Supplementary file 1 [file molecules-27-06756-s001.zip]

Archive with 1 entries (1 files):
- molecules-1854200-supplementary.pdf
